# Supplementary material for: MinION Nanopore Sequencing Enables Correlation between Resistome Phenotype and Genotype of Coliform Bacteria in Municipal Sewage
Source: Front Microbiol. 2017 Oct 31;8:2105. doi: 10.3389/fmicb.2017.02105 (PMC5671560; doi:10.3389/fmicb.2017.02105)
Supplement: Supplementary file 1 [file Table10.XLSX]

## Sheet: Table S10
contig	start	end	desc	gene.id	strand	length
contig_1	2241287	2241692	hypothetical protein	A5488_11040	1	405
contig_1	2241744	2241855	hypothetical protein	A5488_11045	1	111
contig_1	2242387	2242711	anti-adapter protein IraM	A5488_11050	1	324
contig_1	2242813	2244064	isocitrate dehydrogenase (NADP(+))	A5488_11055	-1	1251
contig_1	2244235	2244889	23S rRNA pseudouridylate synthase	A5488_11060	1	654
contig_1	2244898	2245360	NUDIX hydrolase	A5488_11065	1	462
contig_1	2245413	2246520	tRNA 2-thiouridine(34) synthase MnmA	A5488_11070	1	1107
contig_1	2246555	2247197	lysogenization protein HflD	A5488_11075	1	642
contig_1	2247200	2248571	adenylosuccinate lyase	A5488_11080	1	1371
contig_1	2248738	2249410	DNA-binding response regulator	A5488_11085	1	672
contig_1	2249409	2250870	sensor protein PhoQ	A5488_11090	1	1461
contig_1	2250945	2252067	50S ribosomal protein L16 arginine hydroxylase	A5488_11095	1	1122
contig_1	2252212	2253442	peptidase T	A5488_11100	-1	1230
contig_1	2253497	2253713	hypothetical protein	A5488_11105	1	216
contig_1	2253691	2254828	putrescine/spermidine ABC transporter ATP-binding protein	A5488_11110	1	1137
contig_1	2254811	2255675	spermidine/putrescine ABC transporter permease	A5488_11115	1	864
contig_1	2256241	2256898	methyltransferase	A5488_11125	1	657
contig_1	2257135	2260912	hypothetical protein	A5488_11130	-1	3777
contig_1	2260976	2261576	enterobacterial Ail/Lom family protein	A5488_11135	-1	600
contig_1	2261642	2265125	host specificity protein J	A5488_11140	-1	3483
contig_1	2265185	2265794	phage tail protein	A5488_11145	-1	609
contig_1	2265730	2266474	phage tail protein	A5488_11150	-1	744
contig_1	2266479	2267178	phage tail protein	A5488_11155	-1	699
contig_1	2267177	2267519	phage tail protein	A5488_11160	-1	342
contig_1	2267511	2270739	phage tail tape measure protein	A5488_11165	-1	3228
contig_1	2270785	2271064	phage tail protein	A5488_11170	-1	279
contig_1	2271087	2271459	phage tail protein	A5488_11175	-1	372
contig_1	2271473	2272178	phage tail protein	A5488_11180	-1	705
contig_1	2272237	2272582	hypothetical protein	A5488_11185	-1	345
contig_1	2272578	2273028	hypothetical protein	A5488_11190	-1	450
contig_1	2273024	2273363	head-tail adaptor protein	A5488_11195	-1	339
contig_1	2273371	2273689	hypothetical protein	A5488_11200	-1	318
contig_1	2273765	2274983	phage capsid protein	A5488_11205	-1	1218
contig_1	2274997	2275597	peptidase	A5488_11210	-1	600
contig_1	2275589	2276816	phage portal protein	A5488_11215	-1	1227
contig_1	2276963	2278721	terminase	A5488_11220	-1	1758
contig_1	2278720	2279203	terminase	A5488_11225	-1	483
contig_1	2279350	2279701	DNAse	A5488_11230	-1	351
contig_1	2280226	2280520	lipoprotein bor	A5488_11235	1	294
contig_1	2280551	2281013	endopeptidase	A5488_11240	-1	462
contig_1	2281009	2281543	lysozyme	A5488_11245	-1	534
contig_1	2281606	2281957	hypothetical protein	A5488_11250	-1	351
contig_1	2281961	2282177	holin	A5488_11255	-1	216
contig_1	2282484	2282673	hypothetical protein	A5488_11260	-1	189
contig_1	2282933	2283269	anti-adapter protein IraM	A5488_11265	1	336
contig_1	2284521	2285343	antitermination protein	A5488_11275	-1	822
contig_1	2285339	2285720	endodeoxyribonuclease	A5488_11280	-1	381
contig_1	2285720	2286779	hypothetical protein	A5488_11285	-1	1059
contig_1	2286780	2287053	hypothetical protein	A5488_11290	-1	273
contig_1	2286999	2287179	hypothetical protein	A5488_11295	1	180
contig_1	2287220	2287376	hypothetical protein	A5488_11300	-1	156
contig_1	2287483	2287660	hypothetical protein	A5488_11305	1	177
contig_1	2287650	2287908	hypothetical protein	A5488_11310	1	258
contig_1	2288466	2288649	hypothetical protein	A5488_11320	-1	183
contig_1	2288742	2289099	hypothetical protein	A5488_11325	-1	357
contig_1	2289128	2290034	transposase	A5488_11330	-1	906
contig_1	2289991	2290357	IS2 repressor TnpA	A5488_11335	-1	366
contig_1	2290492	2290915	hypothetical protein	A5488_11340	-1	423
contig_1	2290955	2292026	phage replisome organizer	A5488_11345	-1	1071
contig_1	2292097	2292523	Rha family transcriptional regulator	A5488_11350	-1	426
contig_1	2292519	2292774	hypothetical protein	A5488_11355	-1	255
contig_1	2292853	2293273	transcriptional regulator	A5488_11360	1	420
contig_1	2293489	2293648	hypothetical protein	A5488_11365	1	159
contig_1	2293631	2293931	hypothetical protein	A5488_11370	1	300
contig_1	2294002	2294221	hypothetical protein	A5488_11375	1	219
contig_1	2294789	2294978	cell division inhibition protein DicB	A5488_11380	1	189
contig_1	2294974	2295166	hypothetical protein	A5488_11385	1	192
contig_1	2295259	2297731	exonuclease	A5488_11390	1	2472
contig_1	2297792	2298062	excisionase	A5488_11395	1	270
contig_1	2298030	2299149	integrase	A5488_11400	1	1119
contig_1	2299315	2300110	spermidine/putrescine ABC transporter permease PotC	A5488_11405	1	795
contig_1	2300106	2301153	spermidine/putrescine ABC transporter substrate-binding protein	A5488_11410	1	1047
contig_1	2301210	2301672	hypothetical protein	A5488_11415	1	462
contig_1	2301668	2302007	hypothetical protein	A5488_11420	1	339
contig_1	2302109	2302457	hypothetical protein	A5488_11425	1	348
contig_1	2302595	2303417	NAD-dependent protein deacylase	A5488_11430	-1	822
contig_1	2303432	2304344	N-acetylglucosamine kinase	A5488_11435	-1	912
contig_1	2304372	2305617	lipoprotein transporter subunit LolE	A5488_11440	-1	1245
contig_1	2305616	2306318	lipoprotein ABC transporter ATP-binding protein	A5488_11445	-1	702
contig_1	2306310	2307510	outer membrane-specific lipoprotein transporter subunit LolC	A5488_11450	-1	1200
contig_1	2524083	2525172	phosphoserine transaminase	A5488_12540	-1	1089
contig_1	2525370	2526063	hypothetical protein	A5488_12545	-1	693
contig_1	2526192	2527953	ribosomal protein S12 methylthiotransferase accessory factor YcaO	A5488_12550	1	1761
contig_1	2528358	2529216	formate transporter FocA	A5488_12555	1	858
contig_1	2529270	2531553	formate acetyltransferase	A5488_12560	1	2283
contig_1	2532173	2533337	hypothetical protein	A5488_12565	-1	1164
contig_1	2533336	2533816	phage tail protein	A5488_12570	-1	480
contig_1	2533830	2536278	phage tail tape measure protein	A5488_12575	-1	2448
contig_1	2536270	2536390	phage tail protein	A5488_12580	-1	120
contig_1	2536422	2536698	hypothetical protein	A5488_12585	-1	276
contig_1	2536754	2537273	phage tail protein	A5488_12590	-1	519
contig_1	2537285	2538476	phage tail protein	A5488_12595	-1	1191
contig_1	2538735	2539545	chaperonin	A5488_12600	1	810
contig_1	2539672	2540200	phage tail protein	A5488_12605	-1	528
contig_1	2540203	2542249	phage tail protein	A5488_12610	-1	2046
contig_1	2542259	2542790	phage tail protein I	A5488_12615	-1	531
contig_1	2542782	2543691	baseplate assembly protein	A5488_12620	-1	909
contig_1	2543695	2544043	baseplate assembly protein	A5488_12625	-1	348
contig_1	2544039	2544675	baseplate assembly protein	A5488_12630	-1	636
contig_1	2544741	2545194	phage tail protein	A5488_12635	-1	453
contig_1	2545186	2545654	phage tail protein	A5488_12640	-1	468
contig_1	2545616	2545775	phage lysis protein	A5488_12645	-1	159
contig_1	2545761	2546187	protein lysB	A5488_12650	-1	426
contig_1	2546174	2546600	protein lysA	A5488_12655	-1	426
contig_1	2546614	2547112	lysozyme	A5488_12660	-1	498
contig_1	2547111	2547393	holin	A5488_12665	-1	282
contig_1	2547396	2547600	phage tail protein	A5488_12670	-1	204
contig_1	2547599	2548109	head completion/stabilization protein	A5488_12675	-1	510
contig_1	2548208	2548952	terminase	A5488_12680	-1	744
contig_1	2548955	2550029	capsid protein	A5488_12685	-1	1074
contig_1	2550087	2550942	GPO family capsid scaffolding protein	A5488_12690	-1	855
contig_1	2551115	2552888	oxidoreductase	A5488_12695	1	1773
contig_1	2552887	2553907	Presumed portal vertex protein	A5488_12700	1	1020
contig_1	2553949	2554657	hypothetical protein	A5488_12705	-1	708
contig_1	2554653	2555880	reverse transcriptase	A5488_12710	-1	1227
contig_1	2556394	2557939	hypothetical protein	A5488_12715	1	1545
contig_1	2558104	2558323	hypothetical protein	A5488_12720	-1	219
contig_1	2558426	2560703	replication protein A	A5488_12725	-1	2277
contig_1	2560692	2560968	hypothetical protein	A5488_12730	-1	276
contig_1	2560964	2561189	hypothetical protein	A5488_12735	-1	225
contig_1	2561188	2561491	hypothetical protein	A5488_12740	-1	303
contig_1	2561490	2561715	hypothetical protein	A5488_12745	-1	225
contig_1	2561778	2562279	replication protein B	A5488_12750	-1	501
contig_1	2562275	2562473	hypothetical protein	A5488_12755	-1	198
contig_1	2562456	2562813	hypothetical protein	A5488_12760	-1	357
contig_1	2562917	2563229	transcriptional regulator	A5488_12765	1	312
contig_1	2563322	2564318	integrase	A5488_12770	1	996
contig_1	2564349	2565147	pyruvate formate lyase-activating enzyme 1	A5488_12775	1	798
contig_1	2565228	2565819	hypothetical protein	A5488_12780	-1	591
contig_1	2615026	2615758	arginine ABC transporter substrate-binding protein	A5488_12990	1	732
contig_1	2615932	2617060	23S rRNA (uracil(747)-C(5))-methyltransferase	A5488_12995	-1	1128
contig_1	2617100	2617589	hypothetical protein	A5488_13000	-1	489
contig_1	2617648	2618494	spermidine/putrescine ABC transporter permease	A5488_13005	-1	846
contig_1	2618490	2619444	spermidine/putrescine ABC transporter permease	A5488_13010	-1	954
contig_1	2619453	2620587	putrescine transporter ATP-binding subunit	A5488_13015	-1	1134
contig_1	2620681	2621794	spermidine/putrescine ABC transporter substrate-binding protein PotF	A5488_13020	-1	1113
contig_1	2622145	2622622	hypothetical protein	A5488_13030	-1	477
contig_1	2622709	2623612	ribosomal protein S6 modification protein	A5488_13035	-1	903
contig_1	2624038	2624314	transposase	A5488_13045	1	276
contig_1	2625154	2625442	hypothetical protein	A5488_13055	-1	288
contig_1	2625601	2625859	glutaredoxin	A5488_13060	1	258
contig_1	2625888	2626266	hypothetical protein	A5488_13065	-1	378
contig_1	2626535	2628221	transporter	A5488_13070	1	1686
contig_1	2628456	2628675	transcriptional regulator	A5488_13075	-1	219
contig_1	2628765	2629866	late control protein D	A5488_13080	-1	1101
contig_1	2629862	2630348	phage tail protein	A5488_13085	-1	486
contig_1	2630344	2633422	phage tail tape measure protein	A5488_13090	-1	3078
contig_1	2633414	2633534	phage tail protein	A5488_13095	-1	120
contig_1	2633548	2633851	hypothetical protein	A5488_13100	-1	303
contig_1	2633905	2634421	phage tail protein	A5488_13105	-1	516
contig_1	2634430	2635603	phage tail protein	A5488_13110	-1	1173
contig_1	2635709	2636123	phage tail protein	A5488_13115	-1	414
contig_1	2636122	2638042	phage tail protein	A5488_13120	-1	1920
contig_1	2638038	2638644	phage tail protein I	A5488_13125	-1	606
contig_1	2638636	2639545	baseplate assembly protein	A5488_13130	-1	909
contig_1	2639531	2639891	baseplate assembly protein	A5488_13135	-1	360
contig_1	2639887	2640466	baseplate assembly protein	A5488_13140	-1	579
contig_1	2640534	2640981	virion morphogenesis protein	A5488_13145	-1	447
contig_1	2640973	2641426	phage tail protein	A5488_13150	-1	453
contig_1	2641500	2641929	hypothetical protein	A5488_13155	-1	429
contig_1	2641925	2642303	hypothetical protein	A5488_13160	-1	378
contig_1	2642304	2642817	glycoside hydrolase	A5488_13165	-1	513
contig_1	2642797	2643013	hypothetical protein	A5488_13170	-1	216
contig_1	2643016	2643220	phage tail protein	A5488_13175	-1	204
contig_1	2643219	2643684	head completion/stabilization protein	A5488_13180	-1	465
contig_1	2643779	2644430	hypothetical protein	A5488_13185	-1	651
contig_1	2644433	2645492	capsid protein	A5488_13190	-1	1059
contig_1	2645508	2646342	capsid protein	A5488_13195	-1	834
contig_1	2646484	2648251	oxidoreductase	A5488_13200	1	1767
contig_1	2648250	2649282	Presumed portal vertex protein	A5488_13205	1	1032
contig_1	2649331	2651089	ribonuclease H	A5488_13210	-1	1758
contig_1	2651490	2652609	hypothetical protein	A5488_13215	-1	1119
contig_1	2652993	2653227	damage-inducible protein DinI	A5488_13220	-1	234
contig_1	2653237	2653426	hypothetical protein	A5488_13225	-1	189
contig_1	2653579	2655994	endonuclease	A5488_13230	-1	2415
contig_1	2655990	2656848	DNA adenine methylase	A5488_13235	-1	858
contig_1	2656844	2657072	hypothetical protein	A5488_13240	-1	228
contig_1	2657071	2657305	hypothetical protein	A5488_13245	-1	234
contig_1	2657372	2657714	hypothetical protein	A5488_13250	-1	342
contig_1	2658135	2658645	hypothetical protein	A5488_13255	-1	510
contig_1	2658677	2658899	regulator	A5488_13260	-1	222
contig_1	2658994	2659591	hypothetical protein	A5488_13265	1	597
contig_1	2659611	2661288	ATPase	A5488_13270	1	1677
contig_1	2979705	2980296	DNA invertase	A5488_14805	1	591
contig_1	2980393	2980969	phage tail protein	A5488_14810	-1	576
contig_1	2980968	2983002	hypothetical protein	A5488_14815	-1	2034
contig_1	2983072	2983870	hypothetical protein	A5488_14820	1	798
contig_1	2984257	2984431	hypothetical protein	A5488_14825	1	174
contig_1	2984431	2985031	enterobacterial Ail/Lom family protein	A5488_14830	-1	600
contig_1	2985101	2988599	host specificity protein J	A5488_14835	-1	3498
contig_1	2988658	2989231	phage tail protein	A5488_14840	-1	573
contig_1	2989227	2989827	endopeptidase	A5488_14845	-1	600
contig_1	2989976	2990675	phage tail protein	A5488_14850	-1	699
contig_1	2990674	2991004	phage tail protein	A5488_14855	-1	330
contig_1	2991000	2993580	phage tail tape measure protein	A5488_14860	-1	2580
contig_1	2993572	2994007	phage tail protein	A5488_14865	-1	435
contig_1	2993988	2994411	phage tail protein	A5488_14870	-1	423
contig_1	2994426	2995167	phage tail protein	A5488_14875	-1	741
contig_1	2995174	2995570	phage tail protein	A5488_14880	-1	396
contig_1	2995566	2996145	phage tail protein	A5488_14885	-1	579
contig_1	2996156	2996510	phage tail protein	A5488_14890	-1	354
contig_1	2996521	2996956	DNA-packaging protein FI	A5488_14895	-1	435
contig_1	2996958	2997984	major capsid protein E	A5488_14900	-1	1026
contig_1	2998039	2998372	head decoration protein	A5488_14905	-1	333
contig_1	2998381	2999701	capsid assembly protein	A5488_14910	-1	1320
contig_1	2999681	3001283	phage portal protein	A5488_14915	-1	1602
contig_1	3001279	3001486	phage tail protein	A5488_14920	-1	207
contig_1	3001482	3003408	terminase	A5488_14925	-1	1926
contig_1	3003382	3003928	protein convertase	A5488_14930	-1	546
contig_1	3004316	3004511	hypothetical protein	A5488_14940	1	195
contig_1	3004873	3005167	lipoprotein bor	A5488_14945	1	294
contig_1	3005198	3005660	endopeptidase	A5488_14950	-1	462
contig_1	3005656	3006154	lysozyme	A5488_14955	-1	498
contig_1	3006153	3006369	holin	A5488_14960	-1	216
contig_1	3006957	3008055	porin	A5488_14965	1	1098
contig_1	3008244	3008628	antitermination protein	A5488_14970	-1	384
contig_1	3008713	3008854	hypothetical protein	A5488_14975	-1	141
contig_1	3008850	3009213	endodeoxyribonuclease	A5488_14980	-1	363
contig_1	3009209	3009500	hypothetical protein	A5488_14985	-1	291
contig_1	3009492	3009663	hypothetical protein	A5488_14990	-1	171
contig_1	3009662	3010118	hypothetical protein	A5488_14995	-1	456
contig_1	3010315	3010519	hypothetical protein	A5488_15000	-1	204
contig_1	3010793	3011405	Swarming motility protein ybiA	A5488_15005	-1	612
contig_1	3011407	3012427	hypothetical protein	A5488_15010	-1	1020
contig_1	3012630	3013332	Replication protein P	A5488_15015	-1	702
contig_1	3013328	3014258	Replication protein O	A5488_15020	-1	930
contig_1	3014344	3014884	regulator	A5488_15025	-1	540
contig_1	3014914	3015142	transcriptional regulator	A5488_15030	-1	228
contig_1	3015252	3015945	hypothetical protein	A5488_15035	1	693
contig_1	3016067	3016817	hypothetical protein	A5488_15040	1	750
contig_1	3016813	3017641	hypothetical protein	A5488_15045	1	828
contig_1	3018149	3018356	cell division inhibitor protein	A5488_15050	1	207
contig_1	3018431	3018728	host-nuclease inhibitor protein Gam	A5488_15055	1	297
contig_1	3018733	3019519	recombinase	A5488_15060	1	786
contig_1	3019515	3020196	exonuclease	A5488_15065	1	681
contig_1	3020192	3020375	cruciferin	A5488_15070	1	183
contig_1	3020347	3020539	hypothetical protein	A5488_15075	1	192
contig_1	3020535	3020619	hypothetical protein	A5488_15080	1	84
contig_1	3020615	3020831	hypothetical protein	A5488_15085	1	216
contig_1	3020929	3021148	conjugal transfer protein TraR	A5488_15090	1	219
contig_1	3021195	3021474	hypothetical protein	A5488_15095	1	279
contig_1	3021616	3021943	transposase	A5488_15105	1	327
contig_1	3021942	3022422	transposase	A5488_15110	1	480
contig_1	3023028	3024537	group II intron reverse transcriptase/maturase	A5488_15115	1	1509
