# Supplementary material for: MinION Nanopore Sequencing Enables Correlation between Resistome Phenotype and Genotype of Coliform Bacteria in Municipal Sewage
Source: Front Microbiol. 2017 Oct 31;8:2105. doi: 10.3389/fmicb.2017.02105 (PMC5671560; doi:10.3389/fmicb.2017.02105)
Supplement: Supplementary file 2 [file Table11.XLSX]

## Sheet: Table S11
contig	start	end	desc	gene.id	strand	length,bp	annotation	type	Distance to previous ARG/MRG, bp
contig_1	5604	8709	aminoglycoside/multidrug transporter subunit AcrD	A5488_00045	-1	3102	arg	Acriflavine
contig_1	8720	9878	efflux transporter periplasmic adaptor subunit	A5488_00050	-1	1155	arg	Acriflavine	3116
contig_1	208837	209602	NADPH-dependent ferric siderophore reductase	A5488_01040	1	765	mrg	Fe	200117
contig_1	221196	222018	undecaprenyl-diphosphatase	A5488_01105	1	819	arg	Bacitracin	12359
contig_1	240647	241421	zinc transporter ZupT	A5488_01200	-1	774	mrg	Zn	19451
contig_1	244374	245856	outer membrane channel protein TolC	A5488_01225	-1	1479	arg	Others	3727
contig_1	294934	296434	phosphate transporter PitA	A5488_01495	1	1500	mrg	Te	50560
contig_1	760788	762030	magnesium/cobalt efflux protein	A5488_03895	-1	1242	mrg	Co/Mg	465854
contig_1	919994	923108	aminoglycoside/multidrug transporter subunit AcrD	A5488_04670	-1	3111	arg	Acriflavine	159206
contig_1	988484	989723	divalent metal cation transporter	A5488_05020	1	1239	mrg	Cd	68490
contig_1	1119858	1121841	bifunctional UDP-glucuronic acid oxidase/UDP-4-amino-4-deoxy-L-arabinose formyltransferase	A5488_05635	-1	1980	arg	Polymyxin	131374
contig_1	1196762	1197953	Bcr/CflA family multidrug efflux transporter	A5488_05970	1	1188	arg	Bacitracin	76904
contig_1	1289052	1289391	heavy metal resistance protein	A5488_06365	-1	339	mrg	Co	92290
contig_1	1290553	1290826	transcriptional repressor RcnR to maintain nickel and cobalt homeostasis	A5488_06375	1	273	mrg	Co/Ni	1501
contig_1	1455220	1455871	metal-binding protein ZinT	A5488_07080	-1	651	mrg	Cd	164667
contig_1	1552121	1552907	high-affinity zinc transporter membrane component	A5488_07630	-1	786	mrg	Zn	96901
contig_1	1552903	1553659	zinc ABC transporter ATP-binding protein ZnuC	A5488_07635	-1	756	mrg	Zn	782
contig_1	1553722	1554670	zinc ABC transporter substrate-binding protein	A5488_07640	1	948	mrg	Zn	819
contig_1	1745565	1746939	MATE family efflux transporter	A5488_08665	-1	1371	arg	Others	191843
contig_1	1990757	1991351	tellurite resistance methyltransferase TehB	A5488_09790	-1	594	mrg	Te	245192
contig_1	1991347	1992340	potassium-tellurite ethidium and proflavin transporter	A5488_09795	-1	993	mrg	Te	590
contig_1	2357600	2358809	multidrug resistance protein MdtH	A5488_11705	1	1206	arg	Others	366253
contig_1	2367439	2368666	multidrug transporter	A5488_11765	1	1224	arg	Others	9839
contig_1	2593307	2595254	macrolide ABC transporter permease/ATP-binding protein MacB	A5488_12890	-1	1944	arg	Others	225868
contig_1	2665581	2666814	multidrug transporter MdfA	A5488_13300	-1	1230	arg	Chloramphenicol	72274
contig_1	2756007	2757066	molybdenum ABC transporter ATP-binding protein	A5488_13710	-1	1059	mrg	Mo	90426
contig_1	2757068	2757758	molybdate ABC transporter permease	A5488_13715	-1	690	mrg	Mo	1061
contig_1	2757757	2758531	molybdate ABC transporter substrate-binding protein	A5488_13720	-1	774	mrg	Mo	689
contig_1	2758975	2759764	molybdenum-dependent transcriptional regulator	A5488_13730	1	789	mrg	Mo	1218
contig_1	2768799	2769741	zinc transporter ZitB	A5488_13780	1	942	mrg	Zn	9824
contig_1	2858089	2858968	magnesium/cobalt efflux protein	A5488_14250	1	879	mrg	Co/Mg	89290
contig_1	2951001	2952225	efflux transporter periplasmic adaptor subunit	A5488_14695	-1	1224	mrg	Ag	92912
contig_1	2952240	2952573	copper-binding protein	A5488_14700	-1	333	mrg	Cu	1239
contig_1	2952596	2953979	copper transporter	A5488_14705	-1	1383	mrg	Cu	356
contig_1	3079606	3080827	Fosmidomycin resistance protein	A5488_15380	1	1218	arg	Fosmidomycin	127010
contig_1	3081064	3082741	cation:proton antiport protein	A5488_15385	1	1674	arg	Others	1458
contig_1	3098633	3099827	efflux transporter periplasmic adaptor subunit	A5488_15465	1	1191	arg	Acriflavine	17569
contig_1	3099849	3102999	aminoglycoside/multidrug transporter subunit AcrD	A5488_15470	1	3147	arg	Acriflavine	1216
contig_1	3288377	3288836	xanthine phosphoribosyltransferase	A5488_16375	-1	456	arg	Tetracycline	188528
contig_2	3532827	3533649	16S rRNA (adenine(1518)-N(6)/adenine(1519)-N(6))- dimethyltransferase	A5488_17500	1	819	arg	Others	244450
contig_2	3533651	3534029	Co2+/Mg2+ efflux protein ApaG	A5488_17505	1	378	mrg	Co/Mg	824
contig_2	3642592	3643825	multidrug transporter	A5488_18085	1	1230	arg	Others	108941
contig_2	3694618	3695524	macrolide 2'-phosphotransferase	A5488_18380	1	903	arg	Macrolide	52026
contig_2	3702071	3702932	class A beta-lactamase	A5488_18420	1	858	arg	Beta-lactam	7453
contig_2	3740315	3741272	iron-dicitrate transporter subunit FecD	A5488_18645	1	957	mrg	Fe	38244
contig_2	3741272	3742040	iron ABC transporter	A5488_18650	1	768	mrg	Fe	957
contig_2	3787731	3790428	magnesium-translocating P-type ATPase	A5488_18905	-1	2697	mrg	Mg	46459
contig_2	3885851	3886985	class C beta-lactamase	A5488_19385	1	1131	arg	Beta-lactam	98120
contig_3	4004094	4005270	multidrug transporter subunit MdtL	A5488_20000	-1	1173	arg	Multidrug	118243
contig_3	4041782	4042967	multidrug resistance protein D	A5488_20190	-1	1182	arg	Aminoglycoside	37688
contig_3	4257640	4260754	aminoglycoside/multidrug transporter subunit AcrD	A5488_21200	-1	3111	arg	Acriflavine	215858
contig_3	4260778	4261936	efflux transporter periplasmic adaptor subunit	A5488_21205	-1	1155	arg	Multidrug	3138
contig_3	4270793	4271219	arsenate reductase	A5488_21265	-1	426	mrg	As	10015
contig_3	4271231	4272521	arsenic transporter	A5488_21270	-1	1290	mrg	As	438
contig_3	4282142	4283642	phosphate transporter PitA	A5488_21325	-1	1500	mrg	Te	10911
contig_3	4296434	4296836	nickel responsive regulator	A5488_21385	-1	402	mrg	Ni	14292
contig_3	4296841	4297648	nickel import ATP-binding protein NikE	A5488_21390	-1	807	mrg	Ni	407
contig_3	4297644	4298409	nickel import ATP-binding protein NikD	A5488_21395	-1	765	mrg	Ni	803
contig_3	4298408	4299242	nickel ABC transporter permease subunit NikC	A5488_21400	-1	834	mrg	Ni	764
contig_3	4299238	4300183	nickel ABC transporter permease subunit NikB	A5488_21405	-1	945	mrg	Ni	830
contig_3	4300182	4301757	nickel ABC transporter substrate-binding protein	A5488_21410	-1	1575	mrg	Ni	944
contig_3	4306774	4308973	zinc/cadmium/mercury/lead-transporting ATPase	A5488_21445	-1	2199	mrg	Cd/Zn/Hg	6592
contig_3	4465071	4465497	zinc-responsive transcriptional regulator	A5488_22295	1	426	mrg	Zn	158297
contig_4	4535909	4536860	magnesium transporter CorA	A5488_22685	1	951	mrg	Mg	70838
contig_4	4538373	4538571	magnesium transporter CorA	A5488_22700	1	198	mrg	Mg	2464
contig_4	4644288	4645191	divalent metal cation transporter FieF	A5488_23230	1	903	mrg	Cd	105915
contig_4	4747252	4747678	zinc resistance protein	A5488_23715	-1	426	mrg	Zn	102964
contig_6	4842040	4843507	multidrug resistance transporter	A5488_24130	-1	1464	arg	Multidrug	94788
contig_6	4843503	4845555	multidrug transporter	A5488_24135	-1	2049	arg	Fusidic_acid	1463
contig_6	4845554	4846586	multidrug resistance protein MdtN	A5488_24140	-1	1029	arg	Multidrug	2051
